# Supplementary material for: Impact of Altered Body Composition on Clinical and Oncological Outcomes in Intrahepatic Cholangiocarcinoma
Source: J Clin Med. 2023 Dec 18;12(24):7747. doi: 10.3390/jcm12247747 (PMC10744221; doi:10.3390/jcm12247747)
Supplement: Supplementary file 1 [file jcm-12-07747-s001.zip]

Archive with 1 entries (1 files):
- jcm-2730016-supplementary.pdf
